# Supplementary material for: CFD Modelling Validated by PIV of Hydrodynamics in a Raceway Bioreactor: Dead Zone Detection and Flow Field Analysis
Source: Bioengineering (Basel). 2026 Feb 28;13(3):285. doi: 10.3390/bioengineering13030285 (PMC13024567; doi:10.3390/bioengineering13030285)
Supplement: Supplementary file 1 [file bioengineering-13-00285-s001.zip]

Archive with 1 entries (1 files):
- bioengineering-3987670-supplementary.pdf
